# Supplementary material for: Temporal Trends of Exposure to Organochlorine Pesticides in the United States: A Population Study from 2005 to 2016
Source: Int J Environ Res Public Health. 2022 Mar 24;19(7):3862. doi: 10.3390/ijerph19073862 (PMC8997618; doi:10.3390/ijerph19073862)
Supplement: Supplementary file 1 [file ijerph-19-03862-s001.zip]

Archive with 1 entries (1 files):
- ijerph-1630439-supplementary.pdf
